# Supplementary material for: The 5p15.33 Locus Is Associated with Risk of Lung Adenocarcinoma in Never-Smoking Females in Asia
Source: PLoS Genet. 2010 Aug 5;6(8):e1001051. doi: 10.1371/journal.pgen.1001051 (PMC2916850; doi:10.1371/journal.pgen.1001051)
Supplement: Table S1 — Lung cancer risk associated with rs2736100 among never-smoking females from East Asia, by study center, including two previously published studies. (0.04 MB XLS) [file pgen.1001051.s003.xls]

## Sheet:  Table S1
Table S1. Lung cancer risk associated with rs2736100 among never-smoking females from East Asia, by study center, including two previously published studies†
	All Lung Cancers							Adenocarcinomas
Genotype	Controls	%	Cases	%	OR‡	95%CI‡	p	Cases	%	OR‡	95%CI‡	p
	GELAC (GWAS)
TT	225	38.5	118	20.2				118	20.2
TG	278	47.5	330	56.5	2.26	1.72-2.98	5.24e-09	330	56.5	2.26	1.72-2.98	5.24e-09
GG	82	14	136	23.3	3.16	2.22-4.50	1.69e-10	136	23.3	3.16	2.22-4.50	1.69e-10
TG+GG	360	61.5	466	79.8	2.47	1.90-3.21	1.38e-11	466	79.8	2.47	1.90-3.21	1.38e-11
trend	585		584		1.83	1.54-2.18	1.3e-11	584		1.83	1.54-2.18	1.3e-11
	GELAC (replication)
TT	214	38.2	156	25.6				99	24.3
TG	260	46.4	318	52.1	1.64	1.26-2.14	0.00027	213	52.3	1.73	1.28-2.34	0.00035
GG	86	15.4	136	22.3	2.13	1.51-3.00	1.46e-05	95	23.3	2.34	1.60-3.42	1.16e-05
TG+GG	346	61.8	454	74.4	1.76	1.37-2.26	9.99e-06	308	75.7	1.88	1.42-2.51	1.37e-05
trend	560		610		1.48	1.25-1.76	4.48e-06	407		1.55	1.28-1.87	4.56e-06
	CAMSCH
TT	87	30.4	71	26.3				47	25
TG	154	53.8	122	45.2	0.97	0.66-1.44	0.89	88	46.8	1.06	0.68-1.65	0.8
GG	45	15.7	77	28.5	2.1	1.29-3.40	0.0027	53	28.2	2.18	1.28-3.71	0.0041
TG+GG	199	69.6	199	73.7	1.23	0.85-1.78	0.28	141	75	1.31	0.87-1.99	0.2
trend	286		270		1.41	1.11-1.79	0.005	188		1.45	1.11-1.90	0.0065
	SNU
TT	114	39.9	87	34				70	32.3
TG	141	49.3	125	48.8	1.16	0.80-1.68	0.42	109	50.2	1.26	0.85-1.86	0.24
GG	31	10.8	44	17.2	1.86	1.09-3.19	0.024	38	17.5	2	1.14-3.50	0.015
TG+GG	172	60.1	169	66	1.29	0.91-1.83	0.16	147	67.7	1.39	0.96-2.02	0.08
trend	286		256		1.31	1.02-1.69	0.036	217		1.37	1.06-1.79	0.019
	SWHS
TT	72	35	46	22.8				20	21.3
TG	108	52.4	110	54.5	1.6	1.01-2.52	0.044	52	55.3	1.71	0.94-3.11	0.078
GG	26	12.6	46	22.8	2.78	1.51-5.10	0.00098	22	23.4	2.98	1.40-6.35	0.0046
TG+GG	134	65	156	77.2	1.83	1.18-2.83	0.0069	74	78.7	1.96	1.11-3.47	0.021
trend	206		202		1.66	1.23-2.23	0.00089	94		1.73	1.19-2.51	0.0044
	WHLCS
TT	65	31.6	50	28.6				19	21.3
TG	104	50.5	83	47.4	1.03	0.65-1.65	0.9	48	53.9	1.57	0.85-2.91	0.15
GG	37	18	42	24	1.5	0.84-2.67	0.17	22	24.7	2.05	0.98-4.28	0.056
TG+GG	141	68.4	125	71.4	1.15	0.74-1.79	0.53	70	78.7	1.7	0.94-3.05	0.078
trend	206		175		1.21	0.90-1.61	0.2	89		1.43	1.00-2.06	0.05
	KNUH
TT	44	40.4	40	33.9				35	34
TG	46	42.2	52	44.1	1.24	0.69-2.22	0.48	45	43.7	1.24	0.68-2.28	0.48
GG	19	17.4	26	22	1.49	0.72-3.10	0.28	23	22.3	1.51	0.71-3.21	0.28
TG+GG	65	59.6	78	66.1	1.31	0.76-2.25	0.33	68	66	1.32	0.75-2.32	0.33
trend	109		118		1.22	0.86-1.75	0.27	103		1.23	0.85-1.78	0.27
	KUMC
TT	31	37.3	31	33.3				20	30.3
TG	41	49.4	47	50.5	1.13	0.59-2.17	0.72	37	56.1	1.37	0.67-2.81	0.39
GG	11	13.3	15	16.1	1.36	0.54-3.44	0.52	9	13.6	1.3	0.46-3.73	0.62
TG+GG	52	62.7	62	66.7	1.18	0.63-2.19	0.61	46	69.7	1.35	0.68-2.70	0.39
trend	83		93		1.16	0.75-1.80	0.51	66		1.19	0.73-1.96	0.48
	GEL-S*
TT	192	35.4	50	26				36	29.8
TG	263	48.5	109	56.8	1.59	1.08-2.33	0.018	66	54.5	1.33	0.85-2.08	0.21
GG	87	16.1	33	17.2	1.44	0.87-2.40	0.16	19	15.7	1.15	0.62-2.11	0.66
TG+GG	350	64.6	142	74	1.55	1.08-2.24	0.019	85	70.2	1.28	0.84-1.97	0.25
trend	542		192		1.25	0.98-1.59	0.073	121		1.11	0.83-1.48	0.47
	NJLCS*
TT	73	36	46	22.8				38	22.2
TG	98	48.3	115	56.9	1.87	1.18-2.95	0.0075	101	59.1	1.98	1.22-3.20	0.0054
GG	32	15.8	41	20.3	2.04	1.13-3.68	0.019	32	18.7	1.92	1.03-3.60	0.042
TG+GG	130	64	156	77.2	1.91	1.23-2.95	0.0038	133	77.8	1.97	1.24-3.12	0.0041
trend	203		202		1.48	1.10-1.98	0.009	171		1.45	1.07-1.97	0.017
†GELAC: Genetic Epidemiological Study of Lung Adenocarcinoma (in Taiwan); CAMSCH: Chinese Academy of Medical Sciences Cancer Hospital Study; SNU: Seoul National University study; SWHS: Shanghai Women’s Health Cohort Study; WHLCS: Wuhan Lung Cancer Study; KNUH: Kyungpook National University Study; KUMC: Korea University Study; GEL-S: the Genes and Environment in Lung Cancer, Singapore study; NJLCS…
‡Odds ratios (OR) and 95% confidence intervals (CI) adjusted for age.
*Data from GEL-S were included in Truong et al., (2010) J Natl Cancer Inst, In press and data from NJLCS were included in Jin et al., (2009) Carcinogenesis;30:987-990.
