# Supplementary material for: The 5p15.33 Locus Is Associated with Risk of Lung Adenocarcinoma in Never-Smoking Females in Asia
Source: PLoS Genet. 2010 Aug 5;6(8):e1001051. doi: 10.1371/journal.pgen.1001051 (PMC2916850; doi:10.1371/journal.pgen.1001051)
Supplement: Table S2 — Lung cancer risk associated with rs2736100 among never-smoking females from East Asia, by histology, including two previously published studies. (0.03 MB XLS) [file pgen.1001051.s004.xls]

## Sheet: Table S2
Table S2. Lung cancer risk associated with rs2736100 among never-smoking females from East Asia, by histology, including two previously published studies
		Pooled Estimate*
rs number	Genotype	Controls	%	Cases	%	OR‡	95%CI‡	p-value
rs2736100		all lung cancers
	TT	1117	36.4318	695	25.7217
	TG	1493	48.6954	1411	52.2206	1.51926	1.35-1.71	6.79493e-12
	GG	456	14.8728	596	22.0577	2.10092	1.80-2.45	4.43114e-21
	trend	3066		2702		1.4585	1.35-1.57	2.05342e-22
		adenocarcinomas
	TT	1117	36.4318	502	24.6078
	TG	1493	48.6954	1089	53.3824	1.62298	1.42-1.85	4.54222e-13
	GG	456	14.8728	449	22.0098	2.19002	1.85-2.59	4.74892e-20
	trend	3066		2040		1.49554	1.38-1.62	1.15813e-21
		squamous cell carcinomas
	TT	1117	36.4318	64	32.8205
	TG	1493	48.6954	91	46.6667	1.05507	0.76-1.47	0.75
	GG	456	14.8728	40	20.5128	1.52128	1.01-2.29	0.045
	trend	3066		195		1.20937	0.98-1.49	0.074
‡Odds ratios (OR) and 95% confidence intervals (CI) adjusted for age and study center
*Data from GEL-S were included in Truong et al., (2010) J Natl Cancer Inst, In press and data from NJLCS were included in Jin et al., (2009) Carcinogenesis;30:987-990.
