# Supplementary material for: The 5p15.33 Locus Is Associated with Risk of Lung Adenocarcinoma in Never-Smoking Females in Asia
Source: PLoS Genet. 2010 Aug 5;6(8):e1001051. doi: 10.1371/journal.pgen.1001051 (PMC2916850; doi:10.1371/journal.pgen.1001051)
Supplement: Table S3 — Chromosome 5, 6, and 15 SNPs genotyped. (0.04 MB XLS) [file pgen.1001051.s005.xls]

## Sheet: Table S3
Table S3. Chromosome 5, 6, and 15 SNPs genotyped.
Chromosome	Gene	dbSNP ID	Contig Pos	Contig ID	Genomic Systematic	Minor Allele	Minor Allele Frequency (%)	HWE
5	TERT	rs2736122	1247621	NT_006576	g.IVS13+1092C>T	T	0.0628	0.863
		rs2075786	1256310	NT_006576	g.IVS10+269T>C	C	0.1657	0.611
		rs4246742	1257356	NT_006576	g.IVS9-706A>T	T	0.3778	0.478
		rs4975605	1265528	NT_006576	g.IVS6-3133G>T	T	0.1046	0.5685
		rs2242652	1270028	NT_006576	g.IVS4+245C>T	T	0.1676	0.728
		rs2736100	1276516	NT_006576	g.IVS2-3777G>T	G	0.3922	0.246
		rs2853676	1278547	NT_006576	g.IVS2+4881A>G	A	0.173	0.029
		rs2853668	1290025	NT_006576	g.-4920A>C	A	0.2912	0.6545
		rs2735845	1290584	NT_006576	g.-5479C>G	C	0.3328	0.65
		rs4635969	1298552	NT_006576	g.-13447C>T	T	0.1182	1
	CLPTM1L	rs6554759	1307102	NT_006576	g.Ex17+898C>T	C	0.0475	0.135
		rs380286	1310247	NT_006576	g.IVS16+484C>T	T	0.1416	0.6755
		rs402710	1310722	NT_006576	g.IVS16+9G>A	A	0.3045	<.0001
		rs467095	1326221	NT_006576	g.IVS5-932A>G	G	0.1638	0.552
		rs27064	1349938	NT_006576	g.-14981A>G	A	0.2887	0.045
6	LOC442181	rs7738101	19533049	NT_007592	g.Ex2A>C	C	0.0842	0.302
		rs9368570	19534444	NT_007592	g.Ex2G>A	G	0.3671	<.0001
		rs9366724	19534645	NT_007592	g.Ex2A>T	T	0.0742	0.174
		rs7763390	19573012	NT_007592	g.Ex3+14081A>C	C	0.1957	0.3395
		rs1233591	19579233	NT_007592	g.Ex3+20302T>C	T	0.351	0.1305
		rs9257175	19605196	NT_007592	g.Ex3+46265C>G	G	0.4245	0.1755
	NOL5BP	rs4324798	19634368	NT_007592	g.-22066C>T	T	<0.001	NA
	LOC401242	rs9257280	19691758	NT_007592	g.NC_-2053G>A	G	0.4534	<.0001
	TRIM27	rs743848	19697998	NT_007592	g.*32099C>A	A	0.0925	0.0125
		rs2148007	19714701	NT_007592	g.*15396G>C	C	0.4848	0.073
		rs209131	19726006	NT_007592	g.Ex8+3025T>C	T	0.4647	0.2325
		rs1536215	19726166	NT_007592	g.Ex8+2865G>C	C	0.1696	0.1545
		rs209123	19731311	NT_007592	g.IVS7-618A>G	A	0.3422	0.207
		rs3763338	19752562	NT_007592	g.Ex2C>T	T	0.1088	0.008
	C6orf100	rs6931968	19769127	NT_007592	g.Ex2A>T	T	0.0813	0.044
15	LOC123688	rs8034191	49596343	NT_010194	g.IVS2+256T>C	C	0.0241	0.058
		rs10519203	49604366	NT_010194	g.IVS4+2931G>A	G	0.107	0.839
	CHRNA5	rs3885951	49616237	NT_010194	g.-32144A>G	G	0.0003	1
		rs931794	49616500	NT_010194	g.-31881G>A	G	0.3459	0.2135
		rs2036534	49617268	NT_010194	g.-31113T>C	C	0.4302	0.8665
	PSMA4	rs12915366	49622073	NT_010194	g.Ex2G>A	A	0.1646	0.7185
		rs12901682	49623543	NT_010194	g.IVS1+342A>C	A	0.1393	0.624
		rs2292117	49625009	NT_010194	g.IVS3+128A>G	A	0.1617	0.8745
		rs8024878	49633731	NT_010194	g.Ex9+1874C>G	G	0.1803	0.0835
		rs16969941	49634625	NT_010194	g.Ex9+2768T>G	G	0.0758	0.384
	CHRNA5	rs4275821	49639861	NT_010194	g.-8520C>T	C	0.1771	0.0005
		rs684513	49648720	NT_010194	g.IVS1+233C>G	G	0.2412	0.784
		rs667282	49653792	NT_010194	g.IVS1+5305T>C	C	0.4648	0.6915
		rs6495306	49656213	NT_010194	g.IVS1-7260G>A	G	0.1797	0.7265
		rs680244	49661608	NT_010194	g.IVS1-1865T>C	T	0.2557	0.638
		rs621849	49663181	NT_010194	g.IVS1-292G>A	G	0.2549	0.557
		rs692780	49666825	NT_010194	g.IVS2-2482C>G	C	0.1883	0.299
		rs17408276	49671938	NT_010194	g.IVS4-529T>C	C	0.1811	1
		rs16969968	49673245	NT_010194	g.Ex5-54G>A	A	0.024	0.1635
	CHRNA3	rs7163480	49677491	NT_010194	g.*1774A>G	G	0.0758	0.0295
		rs578776	49678720	NT_010194	g.Ex6+675C>T	C	0.2046	0.6365
		rs12910984	49681947	NT_010194	g.IVS5+1968C>T	C	0.4481	0.784
		rs1051730	49684659	NT_010194	g.Ex5+268C>T	T	0.0229	0.3835
	CHRNB4	rs6495309	49705565	NT_010194	g.*2229G>A	A	0.4422	0.4065
