# Supplementary material for: The 5p15.33 Locus Is Associated with Risk of Lung Adenocarcinoma in Never-Smoking Females in Asia
Source: PLoS Genet. 2010 Aug 5;6(8):e1001051. doi: 10.1371/journal.pgen.1001051 (PMC2916850; doi:10.1371/journal.pgen.1001051)
Supplement: Table S5 — Lung cancer risk associated with chromosome 6 SNPs, among never-smoking females from East Asia. (0.07 MB XLS) [file pgen.1001051.s007.xls]

## Sheet:  Table S5
Table S5: Lung cancer risk associated with chromosome 6 SNPs, among never-smoking females from Asia
		all lung cancers							adenocarcinomas					squamous cell carcinomas
rs number	Genotype	Controls	%	Cases	%	OR‡	95%CI‡	p	Cases	%	OR‡	95%CI‡	p	Cases	%	OR‡	95%CI‡	p
rs7738101	CC	13	0.935925	11	0.810015	reference			5	0.527983	reference					reference
	CA	208	14.9748	203	14.9485	1.15163	0.50-2.63	0.737622	138	14.5723	1.72401	0.60-4.94	0.310939	20	15.873	not applicable
	AA	1168	84.0893	1144	84.2415	1.15517	0.52-2.59	0.726145	804	84.8997	1.78672	0.63-5.03	0.271864	106	84.127	not applicable
	dominant model	1376	99.0641	1347	99.19	1.15463	0.52-2.59	0.72679	942	99.472	1.77719	0.63-5.00	0.276035	126	100	not applicable
	trend					1.01736	0.84-1.23	0.858541			1.08287	0.87-1.34	0.464615			1.07174	0.67-1.72	0.773635
rs9368570	GG	239	17.458	212	15.7504	reference			142	15.2034	reference			26	20.155	reference
	GA	527	38.4953	593	44.0565	1.26913	1.02-1.58	0.0330361	412	44.1113	1.31542	1.03-1.68	0.0279792	55	42.6357	0.94515	0.58-1.55	0.82239
	AA	603	44.0467	541	40.1932	1.01432	0.81-1.26	0.89936	380	40.6852	1.05895	0.83-1.35	0.648615	48	37.2093	0.637969	0.38-1.06	0.0849478
	dominant model	1130	82.542	1134	84.2496	1.13719	0.93-1.39	0.215258	792	84.7966	1.1825	0.94-1.48	0.148759	103	79.845	0.781773	0.50-1.23	0.290922
	trend					0.962333	0.87-1.07	0.475353			0.979572	0.87-1.10	0.727993			0.783286	0.61-1.00	0.0503703
rs9366724	TT	11	0.796524	7	0.516605	reference			5	0.528541	reference					reference
	AT	183	13.2513	228	16.8266	1.97072	0.75-5.19	0.169457	155	16.3848	1.87145	0.64-5.50	0.254903	20	16	not applicable
	AA	1187	85.9522	1120	82.6568	1.49188	0.58-3.86	0.40991	786	83.0867	1.46161	0.51-4.22	0.483322	105	84	not applicable
	dominant model	1370	99.2035	1348	99.4834	1.55544	0.60-4.03	0.362557	941	99.4715	1.51587	0.52-4.38	0.442064	125	100	not applicable
	trend					0.817405	0.67-0.99	0.0421258			0.839738	0.68-1.04	0.108467			0.910476	0.57-1.46	0.698097
rs7763390	CC	47	3.41322	34	2.51665	reference			22	2.33794	reference			1	0.787402	reference
	AC	445	32.3166	440	32.5685	1.37325	0.87-2.18	0.177328	301	31.9872	1.44795	0.85-2.45	0.168964	40	31.4961	4.13975	0.56-30.84	0.165554
	AA	885	64.2702	877	64.9149	1.37372	0.87-2.16	0.167822	618	65.6748	1.49321	0.89-2.50	0.128392	86	67.7165	4.58733	0.62-33.70	0.134334
	dominant model	1330	96.5868	1317	97.4833	1.37356	0.88-2.15	0.164947	919	97.6621	1.47822	0.88-2.47	0.135749	126	99.2126	4.435	0.61-32.45	0.142382
	trend					1.05268	0.92-1.21	0.46626			1.08746	0.93-1.27	0.283856			1.26012	0.89-1.79	0.197674
rs1233591	TT	183	13.2705	139	10.1683	reference			104	10.9015	reference			11	8.73016	reference
	TC	602	43.6548	629	46.0132	1.37593	1.07-1.76	0.0114606	433	45.3878	1.26889	0.97-1.66	0.0848281	64	50.7937	1.82363	0.94-3.54	0.0754416
	CC	594	43.0747	599	43.8186	1.3282	1.04-1.70	0.025133	417	43.7107	1.24009	0.94-1.63	0.120836	51	40.4762	1.47471	0.75-2.89	0.258615
	dominant model	1196	86.7295	1228	89.8317	1.35234	1.07-1.71	0.0117304	850	89.0985	1.25465	0.97-1.62	0.0832429	115	91.2698	1.65056	0.87-3.13	0.124527
	trend					1.08915	0.97-1.22	0.133945			1.06942	0.95-1.21	0.281806			1.05458	0.81-1.38	0.697973
rs9257175	GG	260	18.8816	256	18.9209	reference			181	19.2144	reference			18	14.4	reference
	GC	649	47.1314	691	51.0717	1.08075	0.88-1.32	0.453704	476	50.5308	1.05303	0.84-1.32	0.650591	75	60	1.68991	0.99-2.89	0.0546214
	CC	468	33.9869	406	30.0074	0.880886	0.71-1.10	0.253871	285	30.2548	0.8743	0.69-1.11	0.273059	32	25.6	0.9912	0.55-1.80	0.976883
	dominant model	1117	81.1184	1097	81.0791	0.996943	0.82-1.21	0.97502	761	80.7856	0.978127	0.79-1.21	0.837199	107	85.6	1.39569	0.83-2.34	0.207156
	trend					0.921383	0.83-1.03	0.133888			0.921236	0.82-1.04	0.171421			0.925144	0.71-1.20	0.555744
rs4324798	CC	1394	100	1363	99.9267	reference			951	99.895	reference			126	100	reference
	CT			1	0.0733138	not applicable			1	0.105042	not applicable					not applicable
	dominant model			1		not applicable			1	100	not applicable					not applicable
	trend					not applicable					not applicable					not applicable
rs9257280	AA	234	34.0611	220	32.9341	reference			154	32.0833	reference			15	31.25	reference
	AG	283	41.1936	297	44.4611	1.11673	0.87-1.43	0.37917	215	44.7917	1.14074	0.87-1.50	0.340352	22	45.8333	1.21561	0.62-2.40	0.57364
	GG	170	24.7453	151	22.6048	0.946002	0.71-1.26	0.704381	111	23.125	0.972897	0.71-1.33	0.864303	11	22.9167	1.0077	0.45-2.26	0.985136
	dominant model	453	65.9389	448	67.0659	1.05279	0.84-1.32	0.655659	326	67.9167	1.07769	0.84-1.38	0.556111	33	68.75	1.13806	0.60-2.14	0.688506
	trend					0.982648	0.85-1.13	0.809509			0.996352	0.85-1.16	0.963315			1.01689	0.69-1.50	0.932376
rs743848	AA	20	1.43369	13	0.948213	reference			5	0.522466	reference					reference
	AC	218	15.6272	233	16.9949	1.63538	0.79-3.37	0.182515	169	17.6594	3.09472	1.14-8.42	0.0269526	15	11.811	not applicable
	CC	1157	82.9391	1125	82.0569	1.49046	0.74-3.01	0.266204	783	81.8182	2.70157	1.01-7.23	0.0478563	112	88.189	not applicable
	dominant model	1375	98.5663	1358	99.0518	1.51239	0.75-3.05	0.248616	952	99.4775	2.76225	1.03-7.39	0.0429438	127	100	not applicable
	trend					0.978845	0.82-1.17	0.813714			0.987989	0.81-1.20	0.904775			1.57039	0.93-2.66	0.0923396
rs2148007	CC	342	24.6931	319	23.4731	reference			215	22.6793	reference			27	21.4286	reference
	CG	659	47.5812	703	51.7292	1.14261	0.95-1.38	0.160041	496	52.3207	1.19634	0.97-1.47	0.0890868	70	55.5556	1.35637	0.85-2.16	0.197594
	GG	384	27.7256	337	24.7976	0.940375	0.76-1.16	0.568702	237	25	0.981552	0.78-1.24	0.876694	29	23.0159	0.961704	0.56-1.66	0.888324
	dominant model	1043	75.3069	1040	76.5269	1.06808	0.90-1.27	0.461018	733	77.3207	1.1172	0.92-1.36	0.265417	99	78.5714	1.21079	0.78-1.89	0.397943
	trend					0.966274	0.87-1.07	0.524008			0.985869	0.88-1.11	0.810561			0.974878	0.76-1.26	0.84431
rs209131	CC	409	29.4669	393	28.8546	reference			272	28.6617	reference			34	26.9841	reference
	CT	668	48.1268	684	50.2203	1.06503	0.89-1.27	0.47989	476	50.1581	1.07088	0.88-1.30	0.487399	73	57.9365	1.3152	0.86-2.01	0.207381
	TT	311	22.4063	285	20.9251	0.953845	0.77-1.18	0.662429	201	21.1802	0.971752	0.77-1.23	0.810723	19	15.0794	0.727779	0.41-1.30	0.284048
	dominant model	979	70.5331	969	71.1454	1.02969	0.87-1.21	0.72743	677	71.3383	1.03932	0.87-1.25	0.677927	92	73.0159	1.12745	0.75-1.70	0.566948
	trend					0.982862	0.88-1.09	0.747974			0.991616	0.88-1.11	0.887047			0.90428	0.70-1.17	0.444648
rs1536215	CC	48	3.42857	51	3.72535	reference			35	3.66492	reference			4	3.14961	reference
	CG	379	27.0714	366	26.7348	0.908589	0.60-1.38	0.654437	248	25.9686	0.894484	0.56-1.42	0.638027	25	19.685	0.804777	0.27-2.42	0.698864
	GG	973	69.5	952	69.5398	0.921504	0.61-1.38	0.692129	672	70.3665	0.943494	0.60-1.48	0.798813	98	77.1654	1.22034	0.43-3.47	0.708573
	dominant model	1352	96.5714	1318	96.2747	0.917835	0.61-1.37	0.67578	920	96.3351	0.929551	0.60-1.45	0.747215	123	96.8504	1.10375	0.39-3.12	0.852367
	trend					0.992121	0.86-1.14	0.91			1.02072	0.88-1.19	0.791661			1.34709	0.93-1.95	0.116774
rs209123	AA	173	12.491	142	10.4489	reference			106	11.1814	reference			11	8.8	reference
	AG	602	43.4657	615	45.2539	1.24277	0.97-1.59	0.0869802	428	45.1477	1.15907	0.88-1.52	0.28719	64	51.2	1.72845	0.89-3.36	0.105899
	GG	610	44.0433	602	44.2973	1.19834	0.93-1.54	0.154859	414	43.6709	1.10673	0.84-1.45	0.465873	50	40	1.33945	0.68-2.63	0.396942
	dominant model	1212	87.509	1217	89.5511	1.22053	0.96-1.55	0.0979193	842	88.8186	1.13288	0.88-1.47	0.342406	114	91.2	1.53389	0.81-2.91	0.190665
	trend					1.05064	0.94-1.18	0.386936			1.02055	0.90-1.15	0.745103			1.00715	0.77-1.32	0.958763
rs3763338	CC	1117	80.1866	1073	78.5505	reference			747	78.4664	reference			109	85.8268	reference
	CT	249	17.8751	278	20.3514	1.15985	0.96-1.40	0.128376	194	20.3782	1.16637	0.95-1.44	0.150859	18	14.1732	0.765706	0.46-1.29	0.31314
	TT	27	1.93826	15	1.0981	0.577844	0.31-1.09	0.0914083	11	1.15546	0.610144	0.30-1.24	0.170996			6.721e-07	0.00-I	0.984691
	dominant model	276	19.8134	293	21.4495	1.10251	0.92-1.33	0.301615	205	21.5336	1.1117	0.91-1.36	0.308253	18	14.1732	0.686503	0.41-1.15	0.153845
	trend					1.03767	0.88-1.23	0.66269			1.04745	0.87-1.26	0.617577			0.655715	0.41-1.06	0.0856267
rs6931968	TT	15	1.08932	11	0.808229	reference			8	0.842105	reference			2	1.5748	reference
	AT	194	14.0886	176	12.9317	1.23489	0.55-2.76	0.607227	123	12.9474	1.18887	0.49-2.89	0.702372	17	13.3858	0.649592	0.14-3.09	0.587608
	AA	1168	84.8221	1174	86.2601	1.36626	0.62-2.99	0.434317	819	86.2105	1.31424	0.55-3.11	0.534753	108	85.0394	0.721956	0.16-3.21	0.668553
	dominant model	1362	98.9107	1350	99.1918	1.34746	0.62-2.94	0.454661	942	99.1579	1.29628	0.55-3.07	0.555227	125	98.4252	0.710904	0.16-3.15	0.653428
	trend					1.12036	0.92-1.36	0.25198			1.1149	0.90-1.38	0.321442			1.02686	0.65-1.62	0.909369
‡Odds ratios (OR) and 95% confidence intervals (CI) adjusted for age and study center
