# Supplementary material for: The 5p15.33 Locus Is Associated with Risk of Lung Adenocarcinoma in Never-Smoking Females in Asia
Source: PLoS Genet. 2010 Aug 5;6(8):e1001051. doi: 10.1371/journal.pgen.1001051 (PMC2916850; doi:10.1371/journal.pgen.1001051)
Supplement: Table S6 — Lung cancer risk associated with chromosome 15 SNPs, among never-smoking females from East Asia. (0.07 MB XLS) [file pgen.1001051.s008.xls]

## Sheet:  Table S6
Table S6: Lung cancer risk associated with chromosome 15 SNPs, among never-smoking females from East Asia
		all lung cancers							adenocarcinomas					squamous cell carcinomas
rs number	Genotype	Controls	%	Cases	%	OR‡	95%CI‡	p	Cases	%	OR‡	95%CI‡	p	Cases	%	OR‡	95%CI‡	p
rs8034191**	TT	2418	95.347	2418	94.638	reference			1836	94.6392	reference			185	94.3878	reference
	CT	114	4.49527	134	5.24462	1.17989	0.91-1.52	0.205677	103	5.30928	1.19683	0.91-1.57	0.198419	10	5.10204	1.1397	0.59-2.21	0.699442
	CC	4	0.157729	3	0.117417	0.76083	0.17-3.41	0.720775	1	0.0515464	0.339082	0.04-3.04	0.334163	1	0.510204	3.16431	0.35-28.48	0.304208
	dominant model	118	4.653	137	5.36204	1.16521	0.91-1.50	0.235665	104	5.36082	1.16812	0.89-1.53	0.261184	11	5.61224	1.2101	0.64-2.29	0.556788
	trend					1.14299	0.90-1.46	0.280528			1.13341	0.87-1.47	0.349581			1.25544	0.70-2.25	0.445714
rs10519203*	GG	14	0.761283	16	0.847458	reference			11	0.752394	reference					reference
	AG	322	17.5095	315	16.6843	0.862192	0.41-1.80	0.692337	252	17.2367	1.02559	0.46-2.30	0.951126	21	14.2857	not applicable
	AA	1503	81.7292	1557	82.4682	0.914714	0.44-1.88	0.808614	1199	82.0109	1.0475	0.47-2.32	0.90885	126	85.7143	not applicable
	dominant model	1825	99.2387	1872	99.1525	0.905416	0.44-1.86	0.787004	1451	99.2476	1.04362	0.47-2.31	0.916051	147	100	not applicable
	trend					1.04199	0.89-1.22	0.607012			1.02171	0.86-1.21	0.801772			1.36032	0.86-2.16	0.191592
rs3885951	GG			1	0.0535619	reference			1	0.0678426	reference					reference
	GA	1	0.0543183			not applicable					not applicable			116	100	not applicable
	AA	1840	99.9457	1866	99.9464	not applicable			1473	99.9322	not applicable			116	100	not applicable
	dominant model	1841	100	1866	99.9464	not applicable			1473	99.9322	not applicable					not applicable
	trend					0.643455	0.10-4.23	0.646224			0.478402	0.07-3.23	0.449009			not applicable
rs931794*	GG	318	12.5148	285	11.1198	reference			211	10.8483	reference			15	7.65306	reference
	GA	1122	44.1558	1193	46.547	1.19142	1.00-1.43	0.0559699	914	46.9923	1.23568	1.02-1.50	0.0335413	96	48.9796	1.80789	1.03-3.16	0.037722
	AA	1101	43.3294	1085	42.3332	1.10395	0.92-1.32	0.283368	820	42.1594	1.12813	0.93-1.37	0.229296	85	43.3673	1.63723	0.93-2.88	0.0861963
	dominant model	2223	87.4852	2278	88.8802	1.14779	0.97-1.36	0.11281	1734	89.1517	1.18241	0.98-1.42	0.076537	181	92.3469	1.72343	1.00-2.96	0.0481364
	trend					1.01017	0.93-1.10	0.808546			1.01239	0.93-1.11	0.784526			1.11631	0.90-1.39	0.323714
rs2036534**	TT	823	32.3761	801	31.2768	reference			606	31.2049	reference			55	28.0612	reference
	TC	1251	49.2132	1276	49.8243	1.04753	0.92-1.19	0.465712	973	50.103	1.05752	0.92-1.21	0.41526	97	49.4898	1.15492	0.82-1.63	0.409898
	CC	468	18.4107	484	18.8989	1.06336	0.91-1.25	0.452125	363	18.6921	1.05657	0.89-1.26	0.532991	44	22.449	1.39989	0.93-2.11	0.110092
	dominant model	1719	67.6239	1760	68.7232	1.05184	0.93-1.18	0.400806	1336	68.7951	1.05726	0.93-1.20	0.391005	141	71.9388	1.22152	0.88-1.69	0.224314
	trend					1.03336	0.96-1.12	0.413506			1.03182	0.95-1.12	0.469438			1.18135	0.96-1.45	0.113867
rs12915366	GG	1770	69.685	1807	70.4209	reference			1380	70.8419	reference			141	72.3077	reference
	GA	704	27.7165	688	26.8122	0.959935	0.85-1.09	0.518024	510	26.1807	0.927097	0.81-1.06	0.269298	49	25.1282	0.883108	0.63-1.24	0.469955
	AA	66	2.59843	71	2.76695	1.05374	0.75-1.48	0.764029	58	2.97741	1.12194	0.78-1.61	0.531549	5	2.5641	0.950871	0.38-2.40	0.915032
	dominant model	770	30.315	759	29.5791	0.967985	0.86-1.09	0.594862	568	29.1581	0.943823	0.83-1.07	0.381908	54	27.6923	0.888997	0.64-1.23	0.478527
	trend					0.981319	0.88-1.09	0.724915			0.969907	0.87-1.09	0.59623			0.911219	0.68-1.21	0.526324
rs12901682*	CC	1879	73.9473	1958	76.3948	reference			1489	76.5159	reference			153	78.4615	reference
	CA	616	24.2424	559	21.8104	0.873174	0.77-1.00	0.0423434	420	21.5827	0.867931	0.75-1.00	0.0502196	39	20	0.779603	0.54-1.12	0.179223
	AA	46	1.81031	46	1.79477	0.960079	0.63-1.45	0.846988	37	1.90134	1.01065	0.65-1.57	0.962243	3	1.53846	0.806931	0.25-2.63	0.721555
	dominant model	662	26.0527	605	23.6052	0.879226	0.77-1.00	0.0473667	457	23.4841	0.877946	0.77-1.01	0.0636124	42	21.5385	0.781493	0.55-1.11	0.170884
	trend					0.900777	0.80-1.01	0.0731044			0.903845	0.80-1.02	0.10809			0.806724	0.58-1.11	0.191308
rs2292117	GG	1782	70.2128	1812	70.8089	reference			1382	71.0905	reference			145	74.359	reference
	GA	691	27.2262	686	26.8073	0.979671	0.87-1.11	0.746218	511	26.286	0.953278	0.83-1.09	0.48586	46	23.5897	0.826534	0.59-1.17	0.277303
	AA	65	2.56107	61	2.38374	0.923309	0.65-1.32	0.660297	51	2.62346	1.00399	0.69-1.46	0.983351	4	2.05128	0.758975	0.27-2.11	0.597571
	dominant model	756	29.7872	747	29.1911	0.974823	0.86-1.10	0.678505	562	28.9095	0.957653	0.84-1.09	0.514724	50	25.641	0.820668	0.59-1.15	0.24479
	trend					0.973786	0.88-1.08	0.624713			0.968765	0.86-1.09	0.586329			0.839122	0.62-1.13	0.247874
rs8024878*	GG	69	2.72189	85	3.32031	reference			71	3.65226	reference			3	1.53846	reference
	GC	776	30.6114	758	29.6094	0.794411	0.57-1.11	0.175933	565	29.0638	0.696659	0.49-0.99	0.0427129	63	32.3077	1.9276	0.59-6.31	0.277865
	CC	1690	66.6667	1717	67.0703	0.827042	0.60-1.14	0.25197	1308	67.284	0.741965	0.53-1.04	0.0853775	129	66.1538	1.80902	0.56-5.83	0.321048
	dominant model	2466	97.2781	2475	96.6797	0.816793	0.59-1.13	0.219087	1873	96.3477	0.727731	0.52-1.02	0.0650712	192	98.4615	1.84611	0.58-5.93	0.302918
	trend					0.994431	0.90-1.10	0.9144			0.98833	0.89-1.10	0.833226			1.02732	0.78-1.35	0.847663
rs16969941	TT	2166	85.2756	2244	87.622	reference			1700	87.4036	reference			173	88.7179	reference
	TG	363	14.2913	305	11.9094	0.808399	0.69-0.95	0.0107463	237	12.1851	0.831585	0.70-0.99	0.0399411	22	11.2821	0.758219	0.48-1.20	0.235732
	GG	11	0.433071	12	0.468567	1.03681	0.46-2.36	0.931208	8	0.411311	0.873302	0.35-2.18	0.771475			5.3834e-06	0.00-I	0.979197
	dominant model	374	14.7244	317	12.378	0.81516	0.69-0.96	0.0128474	245	12.5964	0.832856	0.70-0.99	0.0388561	22	11.2821	0.736747	0.47-1.16	0.190206
	trend					0.832938	0.71-0.97	0.0193926			0.843355	0.71-1.00	0.0439942			0.724612	0.46-1.13	0.157754
rs4275821	TT	1744	68.8784	1803	70.5675	reference			1371	70.743	reference			140	71.7949	reference
	CT	679	26.8167	635	24.8532	0.908324	0.80-1.03	0.137184	474	24.4582	0.891217	0.78-1.02	0.100284	47	24.1026	0.869779	0.62-1.23	0.424729
	CC	109	4.3049	117	4.57926	1.03328	0.79-1.35	0.811649	93	4.79876	1.08226	0.81-1.44	0.588285	8	4.10256	0.916281	0.44-1.92	0.816569
	dominant model	788	31.1216	752	29.4325	0.925699	0.82-1.04	0.206419	567	29.257	0.917774	0.81-1.04	0.193603	55	28.2051	0.876257	0.63-1.21	0.423423
	trend					0.957195	0.87-1.06	0.381336			0.958862	0.86-1.07	0.435094			0.90736	0.69-1.19	0.478557
rs684513*	GG	145	5.70641	154	6.01328	reference			115	5.9126	reference			13	6.66667	reference
	GC	936	36.8359	938	36.6263	0.943549	0.74-1.20	0.641173	707	36.3496	0.957782	0.74-1.25	0.748828	85	43.5897	1.01062	0.55-1.86	0.972899
	CC	1460	57.4577	1469	57.3604	0.945204	0.74-1.20	0.642928	1123	57.7378	0.971715	0.75-1.26	0.827013	97	49.7436	0.739747	0.40-1.35	0.327871
	dominant model	2396	94.2936	2407	93.9867	0.944558	0.75-1.19	0.632681	1830	94.0874	0.966278	0.75-1.24	0.790197	182	93.3333	0.845575	0.47-1.52	0.575731
	trend					0.987345	0.90-1.08	0.78307			1.00056	0.91-1.10	0.991			0.796708	0.63-1.00	0.0537161
rs667282**	TT	733	28.8469	710	27.7235	reference			530	27.2494	reference			49	25.2577	reference
	TC	1254	49.3506	1275	49.7852	1.04866	0.92-1.19	0.471955	976	50.1799	1.07294	0.93-1.23	0.323966	104	53.6082	1.24182	0.87-1.77	0.227446
	CC	554	21.8024	576	22.4912	1.07566	0.92-1.26	0.359087	439	22.5707	1.0964	0.93-1.30	0.283626	41	21.134	1.10554	0.72-1.70	0.646986
	dominant model	1808	71.1531	1851	72.2765	1.05692	0.94-1.19	0.373696	1415	72.7506	1.08011	0.95-1.23	0.252213	145	74.7423	1.2	0.86-1.68	0.286263
	trend					1.03784	0.96-1.12	0.348556			1.04855	0.96-1.14	0.267404			1.05961	0.86-1.30	0.582556
rs6495306	GG	79	3.10657	85	3.31902	reference			63	3.23907	reference			7	3.58974	reference
	GA	756	29.7287	702	27.4112	0.869936	0.63-1.20	0.398471	530	27.2494	0.879752	0.62-1.25	0.473244	54	27.6923	0.818292	0.36-1.86	0.632386
	AA	1708	67.1648	1774	69.2698	0.969721	0.71-1.33	0.84767	1352	69.5116	0.990428	0.71-1.39	0.955719	134	68.7179	0.892853	0.40-1.97	0.779436
	dominant model	2464	96.8934	2476	96.681	0.939285	0.69-1.28	0.693644	1882	96.7609	0.956666	0.68-1.34	0.79686	188	96.4103	0.870277	0.40-1.91	0.729529
	trend					1.06558	0.96-1.18	0.220871			1.077	0.96-1.20	0.186944			1.03456	0.79-1.36	0.806332
rs680244*	TT	161	6.34858	146	5.7009	reference			112	5.76132	reference			11	5.6701	reference
	TC	975	38.4464	908	35.4549	1.02936	0.81-1.31	0.814509	681	35.0309	1.00646	0.78-1.31	0.96143	68	35.0515	1.0264	0.53-1.98	0.938193
	CC	1400	55.205	1507	58.8442	1.189	0.94-1.50	0.149956	1151	59.2078	1.18201	0.92-1.52	0.196886	115	59.2784	1.20331	0.63-2.28	0.570758
	dominant model	2375	93.6514	2415	94.2991	1.12324	0.89-1.42	0.324502	1832	94.2387	1.11002	0.87-1.42	0.411785	183	94.3299	1.13093	0.60-2.12	0.70152
	trend					1.12291	1.03-1.23	0.0119722			1.13089	1.03-1.25	0.0135712			1.13617	0.89-1.45	0.306979
rs621849	GG	159	6.25984	147	5.74443	reference			113	5.81575	reference			11	5.6701	reference
	GA	977	38.4646	912	35.6389	1.0129	0.80-1.29	0.917297	681	35.0489	0.984299	0.76-1.28	0.905333	70	36.0825	1.0411	0.54-2.01	0.904457
	AA	1404	55.2756	1500	58.6166	1.1583	0.91-1.47	0.222182	1149	59.1354	1.15386	0.90-1.49	0.269418	113	58.2474	1.16326	0.61-2.21	0.643562
	dominant model	2381	93.7402	2412	94.2556	1.09851	0.87-1.38	0.426283	1830	94.1843	1.08436	0.85-1.39	0.524216	183	94.3299	1.11332	0.59-2.09	0.738182
	trend					1.11012	1.01-1.22	0.0235574			1.12323	1.02-1.24	0.0197219			1.09882	0.86-1.40	0.44828
rs692780*	GG	1669	65.5538	1743	68.0859	reference			1327	68.3316	reference			135	69.2308	reference
	GC	795	31.2255	724	28.2812	0.874743	0.77-0.99	0.0303375	545	28.0639	0.865832	0.76-0.99	0.031103	53	27.1795	0.828457	0.60-1.15	0.262146
	CC	82	3.22074	93	3.63281	1.08097	0.80-1.47	0.616438	70	3.60453	1.07326	0.77-1.49	0.672409	7	3.58974	1.05157	0.48-2.32	0.900934
	dominant model	877	34.4462	817	31.9141	0.89428	0.80-1.00	0.0604741	615	31.6684	0.885302	0.78-1.00	0.0582208	60	30.7692	0.849496	0.62-1.16	0.310239
	trend					0.933014	0.84-1.03	0.174918			0.92539	0.83-1.03	0.161321			0.894908	0.68-1.18	0.427741
rs17408276	TT	1694	67.0625	1739	68.0094	reference			1325	68.2286	reference			132	68.0412	reference
	TC	749	29.6516	734	28.7055	0.956867	0.85-1.08	0.478484	555	28.5788	0.948171	0.83-1.08	0.427625	56	28.866	0.965122	0.70-1.33	0.830178
	CC	83	3.28583	84	3.2851	0.978976	0.72-1.34	0.89344	62	3.19258	0.951835	0.68-1.33	0.774403	6	3.09278	0.920703	0.39-2.15	0.848515
	dominant model	832	32.9375	818	31.9906	0.959086	0.85-1.08	0.486001	617	31.7714	0.948537	0.84-1.08	0.414076	62	31.9588	0.960631	0.70-1.31	0.80151
	trend					0.968644	0.88-1.07	0.537378			0.958	0.86-1.07	0.442278			0.963138	0.73-1.26	0.785953
rs16969968**	GG	2420	95.3131	2406	93.8378	reference			1827	93.8367	reference			183	93.8462	reference
	GA	116	4.56873	153	5.96724	1.33179	1.04-1.71	0.0235585	115	5.90652	1.31189	1.01-1.71	0.0451438	12	6.15385	1.37599	0.75-2.54	0.3078
	AA	3	0.118157	5	0.195008	1.74856	0.42-7.33	0.444797	5	0.256805	2.40176	0.57-10.08	0.231359			1.43459e-05	0.00-I	0.983537
	dominant model	119	4.68688	158	6.16225	1.34213	1.05-1.71	0.0184339	120	6.16333	1.33825	1.03-1.74	0.0288869	12	6.15385	1.34025	0.73-2.47	0.348752
	trend					1.3308	1.05-1.68	0.0171787			1.33866	1.04-1.72	0.0217365			1.28609	0.71-2.33	0.406804
rs7163480	AA	2161	85.1122	2242	87.7839	reference			1703	87.7835	reference			169	87.1134	reference
	AG	371	14.6121	301	11.7854	0.77702	0.66-0.91	0.00246405	228	11.7526	0.776655	0.65-0.93	0.00516984	25	12.8866	0.860669	0.56-1.33	0.498306
	GG	7	0.275699	11	0.430697	1.54006	0.60-3.99	0.373473	9	0.463918	1.58211	0.59-4.27	0.364606			5.64879e-06	0.00-I	0.983512
	dominant model	378	14.8878	312	12.2161	0.791036	0.67-0.93	0.00439827	237	12.2165	0.791907	0.66-0.94	0.00888424	25	12.8866	0.845591	0.55-1.31	0.448856
	trend					0.815517	0.70-0.95	0.00997043			0.817578	0.69-0.97	0.0187181			0.833764	0.54-1.28	0.404111
rs578776	CC	102	4.01259	127	4.96094	reference			90	4.62963	reference			14	7.17949	reference
	CT	836	32.8875	817	31.9141	0.786616	0.60-1.04	0.0906778	624	32.0988	0.847672	0.63-1.15	0.284224	57	29.2308	0.505224	0.27-0.94	0.031084
	TT	1604	63.0999	1616	63.125	0.80962	0.62-1.06	0.124936	1230	63.2716	0.870319	0.65-1.17	0.35388	124	63.5897	0.568913	0.32-1.02	0.060177
	dominant model	2440	95.9874	2433	95.0391	0.801749	0.61-1.05	0.104478	1854	95.3704	0.862566	0.65-1.15	0.318409	181	92.8205	0.547373	0.31-0.98	0.0414544
	trend					0.971843	0.88-1.07	0.556852			0.986436	0.89-1.09	0.795581			0.921137	0.72-1.18	0.518533
rs12910984**	CC	512	20.2132	533	20.9102	reference			406	20.9278	reference			38	19.6891	reference
	CT	1246	49.1907	1269	49.7842	0.973266	0.84-1.12	0.713115	973	50.1546	0.981032	0.84-1.15	0.809001	101	52.3316	1.08932	0.74-1.60	0.664999
	TT	775	30.5961	747	29.3056	0.923063	0.79-1.08	0.31958	561	28.9175	0.912267	0.77-1.08	0.289714	54	27.9793	0.937886	0.61-1.44	0.770053
	dominant model	2021	79.7868	2016	79.0898	0.954014	0.83-1.09	0.498181	1534	79.0722	0.954671	0.82-1.11	0.534964	155	80.3109	1.03125	0.71-1.49	0.869858
	trend					0.959597	0.89-1.04	0.300877			0.952803	0.88-1.04	0.260529			0.958349	0.78-1.18	0.68823
rs1051730**	CC	2378	95.502	2362	94.3668	reference			1801	94.3426	reference			184	94.359	reference
	CT	110	4.41767	139	5.55334	1.27764	0.99-1.65	0.0614462	106	5.55265	1.27812	0.97-1.68	0.0796259	11	5.64103	1.29583	0.68-2.45	0.426136
	TT	2	0.0803213	2	0.0799041	1.03139	0.15-7.33	0.975364	2	0.104767	1.37875	0.19-9.84	0.748673			3.59911e-05	0.00-I	0.979499
	dominant model	112	4.49799	141	5.63324	1.27327	0.99-1.64	0.0630892	108	5.65741	1.27988	0.98-1.68	0.0753853	11	5.64103	1.27038	0.67-2.40	0.462005
	trend					1.25964	0.98-1.62	0.069181			1.27048	0.97-1.66	0.0764259			1.23373	0.66-2.30	0.509286
rs6495309**	AA	614	19.9221	567	20.6257	reference			427	20.698	reference			38	18.9055	reference
	AG	1498	48.6048	1373	49.9454	0.990861	0.87-1.13	0.894542	1036	50.2181	0.991465	0.86-1.15	0.908906	105	52.2388	1.14659	0.78-1.68	0.484314
	GG	970	31.4731	809	29.4289	0.901712	0.78-1.05	0.16952	600	29.0839	0.886481	0.76-1.04	0.140373	58	28.8557	0.984353	0.65-1.50	0.94162
	dominant model	2468	80.0779	2182	79.3743	0.955787	0.84-1.09	0.488678	1636	79.302	0.950087	0.83-1.09	0.468812	163	81.0945	1.08313	0.75-1.56	0.667709
	trend					0.94548	0.88-1.02	0.132388			0.936847	0.87-1.01	0.106206			0.97721	0.80-1.20	0.822986
‡Odds ratios (OR) and 95% confidence intervals (CI) adjusted for age and study center
*data for these SNPs from CAMSCH cases were included in Wu et al., (2009) Cancer Res;12:5065-5072.
**data for these SNPs from CAMSCH cases and NJLCS cases and controls were included in Wu et al., (2009) Cancer Res;12:5065-5072.
